# Supplementary material for: Insect Colonisation and the Decomposition Process in Aerated versus Watertight Burial Systems
Source: Insects. 2023 Jun 19;14(6):566. doi: 10.3390/insects14060566 (PMC10298973; doi:10.3390/insects14060566)
Supplement: Supplementary file 1 [file insects-14-00566-s001.zip]

Archive with 1 entries (1 files):
- insects-2331588-SI.xlsx
