# Supplementary material for: Insect Colonisation and the Decomposition Process in Aerated versus Watertight Burial Systems
Source: Insects. 2023 Jun 19;14(6):566. doi: 10.3390/insects14060566 (PMC10298973; doi:10.3390/insects14060566)
Supplement: Supplementary file 1 [file insects-14-00566-s001.zip › insects-2331588-SI.xlsx]

## Sheet: addicional file 1 Glossary
Glossary of terms used in this paper, according to EUROPEAN STANDARD EVS EN 15017 Funeral Services – Requirement.
i. cremated remains
remains of the deceased and/or human remains after be-ing cremated including residual products of a burnt cof-fin/casket
ii. burial
interment of the deceased and/or human remains
iii. coffin; casket
box or other container in which the body of the deceased is placed for burial or cremation
iv. columbarium
area where contained ashes can be stored in niches or walls
v. cremation
entire procedure of incineration of the deceased and/or human remains
vi. deceased
person(s) who has died
vii. embedding
placing of the deceased in a coffin/casket
viii. exhumation
removal of human remains, in whatever state or form, from the place where they are buried
ix. grave
place for the burial in the ground, of the deceased and/or human remains, and may be marked by a tombstone
x. tomb
vault or chamber for burial of the deceased and/or human remains different from grave example: columbarium niche, mausoleum, crypt, vault, chapel, sepulchre, sepulture, burial chamber, sarcophagus, catacomb, etc.

## Sheet: addicional Table S1
Table S1: Percentage of different taxa sampling for each burial system (A=Aerated and Z=Watertight )
Burial system	6 month		12 months		24 months		36 months		60 months
	Taxa	%	taxa	%	taxa	%	taxa	%	taxa	%
AX	opened	0	not opened		not opened		not opened		Megaselia scalaris (adults and pupae) (Diptera: Phoridae)	88.2
									Hydrotaea capensis (adults) (Diptera: Muscidae)	5.6
									Haelomizidae (pupae and larvae) (Diptera)	3.1
									Anthrenus verbasci (larval exuvia) (Coleoptera: Dermestidae)	1.1
									Monopis imella (adults and pupae) (Lepidoptera: Tineidae)	0.8
									Drosophilidae (adults) (Diptera)	0.4
									Dermestes maculatus (adult) (Coleoptera: Dermestidae)	0.2
									Aleochara sp (adult) (Coleoptera: Staphylinidae)	0.2
									Coryliphidae (adult) (Coleoptera)	0.2
									Harpalus sp. (adult) (Coleoptera: Carabidae)	0.2
									Liposceidae (adult) (Psocodea)	0.2
A1	not opened		Megaselia scalaris (pupae) (Diptera: Phoridae)	100	not opened		Megaselia scalaris (pupae) (Diptera: Phoridae)	20.5	Megaselia scalaris (adults and pupae) (Diptera: Phoridae)	8.6
							Hydrotaea capensis (adult) (Diptera: Muscidae)	70.2	Hydrotaea capensis (adults) (Diptera: Muscidae)	90.8
							Monopis imella (adults and pupae) (Lepidoptera: Tineidae)	5.2	Monopis imella (pupae) (Lepidoptera: Tineidae)	0.2
							Liposceidae (adult) (Psocodea)	4.1	Haelomizidae (pupae) (Diptera)	0.1
									Harpalus sp. (adults) (Coleoptera: Carabidae)	0.1
									Anthrenus verbasci (larval exuvia) (Coleoptera: Dermestidae)	0.1
A2	not opened		not opened		Megaselia scalaris (pupae) (Diptera: Phoridae)	100	not opened		Megaselia scalaris (adults and pupae) (Diptera: Phoridae)	30.2
									Hydrotaea capensis (adult, pupae and larvae) (Diptera: Muscidae)	67.4
									Haelomizidae (pupae) (Diptera)	1.2
									Atheta sp. (Coleoptera: Staphylinidae)	0.6
									Anthrenus verbasci (larval exuvia) (Coleoptera: Dermestidae)	0.3
									Diplopoda	0.1
									Fannia pusio (pupae) (Diptera: Fannidae)	0.1
A5	not opened		not opened		not opened		not opened		Megaselia scalaris (adult and pupae) (Diptera: Phoridae)	41.7
									Hydrotaea capensis (adult and pupae) (Diptera: Muscidae)	57.2
									Dermestidae (larval exuvia) (Coleoptera)	0.1
									Monopis imella (pupae) (Lepidoptera: Tineidae)	0.6
									Otiorhynchus sp. (adult) (Coleoptera: Curculionidae)	0.1
Z1	not opened		opened		not opened		Megaselia scalaris (adults and pupae) (Diptera: Phoridae)	40.3	Megaselia scalaris (adult and pupae) (Diptera: Phoridae)	17.9
							Hydrotaea capensis (adults) (Diptera: Muscidae)	59.2	Hydrotaea capensis (adult) (Diptera: Muscidae)	74.3
							Gnaphosidae (Arenaeae)	0.3	Anthrenus verbasci (larval exuvia) (Coleoptera: Dermestidae)	2.8
							Aleochara sp.(adult) (Coleoptera: Staphylinidae)	0.3	Porcellio pumicatus (Isopoda: Porcellionidae)	5
Z2	not opened		not opened		opened		not opened		Megaselia scalaris (adult and pupae) (Diptera: Phoridae)	40.5
									Hydrotaea capensis (adult) (Diptera: Muscidae)	47.1
									Anthrenus verbasci (adult) (Coleoptera: Dermestidae)	12.4
Z5	not opened		not opened		not opened		not opened		Hydrotaea capensis (adult) (Diptera: Muscidae)	97
									Porcellio pumicatus (Isopoda: Porcellionidae)	1
									Anthrenus verbasci (larval exuvia) (Coleoptera: Dermestidae)	1
									Lepidottera (empty)	1

## Sheet: addicional Table S2
Table S2 COI sequences of insects obtained.
Hydrotaea capensis (Diptera: Muscidae)	TTTTTGGAGCTTGATCAGGAATAATTGGGACTTCATTAAGAATTTTAATTCGAGCTGAATTAGGACACCCAGGTGCATT
	AATTGGTGATGATCAAATCTATAATGTAATTGTTACAGCTCATGCATTTATTATAATTTTTTTTATAGTTATACCTATT
	ATAATTGGAGGATTTGGAAATTGACTTGTTCCTTTAATATTAGGAGCCCCTGACATAGCTTTCCCCCGAATAAATAATA
	TAAGTTTTTGATTATTACCACCTGCTTTAACATTATTATTAGTTAGAAGAATAGTAGAAAATGGAGCTGGAACAGGTTG
	AACTGTTTATCCACCATTATCATCTAATATTGCACATGGAGGAGCTTCTGTTGATTTAGCTATTTTTTCTCTACATTTA
	GCTGGAATTTCTTCCATTCTAGGAGCTGTAAATTTTATTTCTACAGTAATTAATATACGATCAACTGGAATTACTTTTG
	ATCGAATACCACTATTTGTTTGATCTGTAGTAATTACTGCCCTTTTATTATTACTTTCATTACCTGTTCTAGCTGGAGC
	TATTACTATATTATTAACTGATCGAAATTTAAATACTTCATTTTTTGATCCAGCTGGAGGAGGAGATCCAATTTTATAC
	CAACAT
Megaselia scalaris (Diptera: Phoridae)	TTAATTGGTGATGATCAAATTTATAATGTAATTGTTACTGCCCATGCATTTATTATAATTTTTTTTATAGTAATACCTA
	TTATAATAGGAGGATTTGGAAATTGATTAGTTCCCTTAATATTAGGGGCACCTGATATGGCCTTTCCACGAATAAATAA
	TATAAGTTTTTGAATACTTCCCCCTTCTCTAACTCTTTTATTAGCAAGAAGTATAGTAGAAAATGGAGCTGGAACTGGT
	TGAACAGTTTATCCACCCCTATCTTCTAGAATTGCCCATAGAGGAGCTTCAGTCGATTTAGCAATTTTTTCATTACATC
	TTGCCGGAATTTCTTCTATTCTTGGAGCAGTAAATTTTATTACTACAATTATTAATATACGATCTACAGGAATTACTTT
	TGATCGAATACCTTTATTTGTATGATCAGTAGGTATTACTGCTCTTTTATTATTACTTTCACTACCTGTTCTAGCAGGT
	GCTATTACTATACTATTAACAGATCGAAAT
Fannia pusio (Diptera: Fannidae)	TTTTATTTTTGGAGCTTGATCAGGAATAATCGGAACATCTCTAAGAATTTTAATTCGAGCTGAACTTGGACATCCTGGA
	GCTTTAATTGGAGATGATCAAATTTATAATGTAATTGTAACAGCTCATGCTTTTATTATAATTTTTTTTATAGTAATAC
	CAATTATAATTGGAGGATTCGGTAATTGACTTGTTCCTTTAATACTAGGAGCACCAGATATAGCTTTCCCACGAATAAA
	TAATATAAGTTTCTGATTACTTCCTCCTGCTTTATCTTTACTTTTAGTGAGCAGAATAGTTGAAAACGGAGCTGGTACT
	GGTTGAACTGTTTACCCCCCTCTGTCATCTAACATTGCTCATGGAGGGGCATCGGTTGACTTAGCAATTTTCTCTCTTC
	ATTTAGCAGGAATTTCTTCTATTTTAGGAGCTGTAAATTTTATTACTACAGTAATTAATATGCGATCTACTGGAATCAC
	ATTTGACCGAATACCTTTATTTGTTTGATCTGTTGTAATTACTGCTTTATTACTTTTATTATCTCTACCTGTACTAGCT
	GGTGCAATTACAATATTATTAACAGATCGAAATTTAAACACTTCTTTCT
